# Supplementary material for: Molecular Insights into the Mode of Action of Antibacterial Peptides Derived from Chicken Plasma Hydrolysates
Source: Foods. 2022 Nov 9;11(22):3564. doi: 10.3390/foods11223564 (PMC9689829; doi:10.3390/foods11223564)
Supplement: Supplementary file 1 [file foods-11-03564-s001.zip]

Archive with 1 entries (1 files):
- foods-1977074-supplementary.pdf
